# Supplementary material for: Vascular Endothelial Growth Factor A (VEGFA) Regulates Hepatic Lipid and Glycogen Metabolism in Schizothorax prenanti
Source: Int J Mol Sci. 2023 Oct 14;24(20):15171. doi: 10.3390/ijms242015171 (PMC10606705; doi:10.3390/ijms242015171)
Supplement: Supplementary file 1 [file ijms-24-15171-s001.zip]

Archive with 1 entries (1 files):
- ijms-2602576-supplementary.pdf
